# Supplementary material for: Development of a Cell Culture Model for Inducible SARS-CoV-2 Replication
Source: Viruses. 2024 Apr 29;16(5):708. doi: 10.3390/v16050708 (PMC11125939; doi:10.3390/v16050708)
Supplement: Supplementary file 1 [file viruses-16-00708-s001.zip]

Archive with 4 entries (3 files):
- viruses-2969575 supplementary revised/
- viruses-2969575 supplementary revised/FS1.png
- viruses-2969575 supplementary revised/FS2.png
- viruses-2969575 supplementary revised/FS3.png
